# Supplementary material for: Biomineral Complex with Probiotic and Detoxifying Properties for Recovery After Radiotherapy
Source: Int J Mol Sci. 2026 May 26;27(11):4794. doi: 10.3390/ijms27114794 (PMC13256299; doi:10.3390/ijms27114794)
Supplement: Supplementary file 1 [file ijms-27-04794-s001.zip]

Archive with 2 entries (2 files):
- ijms-4317161-supplementary.pdf
- Table S1.pdf
